# Supplementary material for: Selecting indicators for the measurement of low-value care using German claims data: A three-round modified Delphi panel
Source: PLoS One. 2025 Feb 18;20(2):e0314864. doi: 10.1371/journal.pone.0314864 (PMC11835324; doi:10.1371/journal.pone.0314864)
Supplement: S1 Dataset — Abbreviations: ACS = Acute Coronary Syndrome; COPD = Chronic Obstructive Pulmonary Disease; EEG = Electroencephalography; ERC = Endoscopic Retrograde Cholangiography; N = No; NS = No Statement; PEG = Percutaneous Endoscopic Gastrostomy; PTA = Percutaneous Transluminal Angioplasty; Sens = Sensitive; Spec = Specific; U = Uncertain; Y = Yes. a: Answer options range from 1 (= disagree completely) to 9 (= agree completely) or NS (= I cannot make a statement). b: Due to confidentiality, answers are not shown when the number of respondents was n = 2. (XLSX) [file pone.0314864.s008.xlsx]

## Sheet: Tabelle1
Indicator	Round 1																																							Round 3
	To what extent do you agree or disagree with the statement described above?a													Do you find the evidence base convincing?													To what extent do you agree with the following statement: The indicator can be used to detect potential low-value healthcare services.a													To what extent do you agree or disagree with the statement described above?a
Representative Pharma- ceuticals	1	2	3	4	5	6	7	8	9	10	11	12	13	1	2	3	4	5	6	7	8	9	10	11	12	13	1	2	3	4	5	6	7	8	9	10	11	12	13		1	2	3	4	5	6	7	8	9
Acid blockers for uncomplicated gastroesophageal refluxb	b	b												b	b												b	b												Sens	b	b
																																								Spec	b	b
Antibiotics for acute otitis media	5	9	9											U	Y	Y											6	NS	8											Sens	9	9	7
																																								Spec	9	6	7
Antibiotics for uncomplicated respiratory tract infections	8	9	9	9	8	7	9	9	9					Y	Y	Y	Y	Y	N	Y	Y	Y					8	NS	9	9	6	9	5	8	9					Sens	8	1	7	9	1	9	NS	9
																																								Spec	8	1	7	9	1	7	7	9
Antipsychotics as first choice for dementia	7	3	1	7	8									Y	N	U	Y	Y									8	3	1	9	9									Sens	7	2	1	9
																																								Spec	7	2	1	9
Benzodiazepines as first choice for older persons	7	1	2	9	9	9								U	N	N	Y	Y	Y								7	1	1	9	9	7								Sens	9	3	8	9
																																								Spec	9	3	8	9
Cough and cold medications	9	9	8											Y	Y	Y											8	NS	8											Sens	9	9	7
																																								Spec	-	-	-
Ineffective drugs (such as selected nootropics) for Alzheimer disease	9	9	9	9	9									Y	Y	U	Y	Y									9	9	9	8	9									Sens	8	9	9	9
																																								Spec	-	-	-	-
Opioids for acute non-specific back pain	9	9	7	7	7	7	9							Y	U	U	U	U	Y	Y							9	1	4	5	1	7	NS							Sens	8	2	9	5	6	7	8
																																								Spec	7	2	9	5	8	7	8
Opioids for migraine or headache	9	9	6	9	9									Y	Y	U	Y	U									9	9	6	9	8									Sens	9	1	9	9	8
																																								Spec	-	-	-	-	-
Diagnostic tests
Bone mineral density testing at frequent intervals	9	9	8	7	1									Y	U	Y	Y	Y									8	8	8	8	2									Sens	9	7	8	NS	9
																																								Spec	9	6	8	NS	9
Colonoscopy for constipation	9	8	9	6	8	7	1	7	9	7				Y	Y	Y	U	Y	Y	N	U	Y	NS				9	7	9	2	8	7	1	7	9	6				Sens	4	1	NS	2	7	7	9	7
																																								Spec	7	1	NS	2	7	7	9	5
EEG for headache	6	9	3	3	9									Y	Y	N	N	Y									6	9	3	3	9									Sens	2	9	7	4	8
																																								Spec	7	7	7	5	9
Endometrial biopsy for investigation of infertility	8	7	NS	NS	9									Y	Y	Y	NS	NS									1	8	NS	NS	9									Sens	9	5	9	NS
																																								Spec	9	5	9	NS
Gastroscopy for dyspepsiab	2	8	9											N	Y	Y											3	7	9											Sens	b	b
																																								Spec	b	b
Imaging for acute non-specific back pain	9	3	7	8	NS	9								U	Y	U	Y	N	Y								8	3	5	7	1	9								Sens	7	5	3	5	7	8
																																								Spec	8	8	4	5	7	8
Imaging for migraine or headache	5	7	8	1	9									N	Y	Y	N	Y									8	7	8	1	9									Sens	7	6	6	1	9
																																								Spec	7	8	6	6	7
Preoperative chest radiography prior to selected surgeries	9	7	7	8	9	9	8	8	9	6	1	9	9	N	Y	Y	Y	Y	Y	Y	Y	Y	Y	Y	Y	Y	7	1	8	8	8	7	8	8	8	6	3	9	6	Sens	9	8	8	3	9	3	9	8	7
																																								Spec	9	3	9	1	9	9	8	8	7
Preoperative stress testing prior to selected surgeries	9	9	9	8	9	9	8	8	8	7	8	9		U	Y	Y	Y	Y	Y	Y	Y	Y	Y	Y	Y		7	1	9	8	7	7	8	8	8	6	9	9		Sens	NS	3	5	9	3	9	7	7	8
																																								Spec	NS	8	1	9	8	8	8	7	8
Stress echocardiography for detection of coronary artery disease in ACS	NS	NS	8	9	1	7	8							NS	U	U	Y	N	Y	U							NS	NS	7	8	6	9	8							Sens	NS	8	NS	NS	9	1
																																								Spec	-	-	-	-	-	-
Stress testing for stable coronary disease	NS	9	1	5	4	8								U	U	N	U	U	U								NS	2	4	1	9	8								Sens	2	8	NS	9	2
																																								Spec	6	9	NS	9	2
Spirometry for known COPD	9	1	9	9	NS									U	U	Y	Y	Y									9	1	9	9	NS									Sens	8	2	9	9
																																								Spec	8	2	9	9
Testing for group A streptococcal pharyngitis	9	8	7											Y	Y	Y											7	NS	7											Sens	8	7	7
																																								Spec	8	6	3
Free T3/T4 level testing for hypothyroidism	9	8	NS	3										Y	Y	N	U										9	8	NS	8										Sens	9	6	9
																																								Spec	9	9	9
Tumour marker testing without cancer diagnosis	1	2	6	9	7	6	9	NS						U	N	N	Y	Y	Y	Y	NS						1	2	6	9	7	6	9	NS						Sens	9	4	1	1	7	8	3	3
																																								Spec	9	8	1	5	9	8	8	7
Screening
Cancer screening for dialysis-dependent chronic kidney disease	NS	6	1	2	6	8	8	4						N	Y	U	U	U	NS	Y	U						NS	8	2	2	5	2	7	4						Sens	3	1	7	3	8	3	9
																																								Spec	7	3	7	3	8	3	9
Colorectal cancer screening for older persons	5	9	6	6	3	3	9	5	3	4				U	Y	U	Y	U	U	Y	U	N	N				5	8	4	9	1	2	8	5	8	4				Sens	3	1	1	7	7	3	9	8
																																								Spec	8	1	1	8	7	3	9	6
Mammography screening in older women	5	NS	3	8	9	7	8	7	6					NS	U	Y	Y	Y	Y	U	Y	U					5	NS	1	7	9	7	2	6	6					Sens	-	-	-	-	-	-	-	-	-
																																								Spec	-	-	-	-	-	-	-	-	-
Mammography screening in younger women	1	1	1	3	6	2	8	7						U	U	Y	U	Y	U	Y	NS						1	3	3	5	2	1	8	7						Sens	-	-	-	-	-	-	-	-
																																								Spec	-	-	-	-	-	-	-	-
Treatment
Abdominal hysterectomy for benign diseases	3	9	4	9	NS	9								N	Y	NS	Y	NS	NS								1	6	3	9	NS	9								Sens	9	1	4	9	NS
																																								Spec	9	1	7	9	NS
Chemotherapy for cancer in the last months of life	3	1	1	1	7	1	9	6	7	5				U	N	U	N	NS	N	Y	N	Y	N				3	NS	1	1	5	1	8	4	6	NS				Sens	2	NS	1	NS	9	2	2
																																								Spec	2	NS	7	NS	9	8	2
Electrotherapy for pressure ulcer	NS	NS	NS	8	9	7								U	U	U	Y	Y	Y								NS	NS	NS	7	9	8								Sens	5	NS	9	3
																																								Spec	7	NS	9	7
ERC for calculus of bile duct or acute pancreatitis without cholangitis	NS	3	5	8	NS	6	9							U	N	U	Y	U	U	Y							3	2	7	8	NS	6	9							Sens	2	8	7	NS	9	8
																																								Spec	2	8	2	NS	9	8
Epidural steroid injections for low back pain	9	8	8	9	9									Y	U	Y	Y	Y									9	4	4	6	NS									Sens	9	5	8	8	NS
																																								Spec	9	5	6	8	NS
Inhalation therapy for COPD without previously confirming the diagnosis by spirometry	9	6	9	9	9									Y	Y	Y	Y	Y									9	4	9	9	9									Sens	8	7	NS	9
																																								Spec	9	8	NS	9
PTA of the renal artery or stenting for selected diagnoses	3	8	7	7	9									U	U	U	U	Y									5	8	8	2	9									Sens	7	8	8	9
																																								Spec	6	8	8	9
Postoperative radiation therapy after radical prostatectomy	9	9	8	3										Y	Y	Y	N										2	4	3	7										Sens	3	9	6	3
																																								Spec	3	9	6	3
Removal of gallbladder during bariatric surgery	5	9	3	9	8	7	9							N	Y	U	Y	Y	Y	Y							2	9	NS	7	8	9	7							Sens	9	8	7	2	9	2
																																								Spec	-	-	-	-	-	-
Retinal laser therapy or cryotherapy for asymptomatic lattice degenerationb	b	b												b	b												b	b												Sens	-	-
																																								Spec	-	-
Spinal fusion for low back pain	8	9	5	9										U	Y	U	NS										6	7	1	5										Sens	7	8	3	8
																																								Spec	7	8	3	8
Surgery for vesicoureteral refluxb	b	b												b	b												b	b												Sens	b	b
																																								Spec	-	-
Tube feeding via PEG for dementia in the last months of life	9	9	7	8	1	9	8	7	7					Y	Y	N	Y	N	Y	Y	Y	U					9	9	7	9	1	8	8	9	6					Sens	2	NS	2	9	7	9	9
																																								Spec	-	-	-	-	-	-	-
Unblocking nasolacrimal duct	7	NS	9											Y	N	Y											8	1	9											Sens	7	8	8
																																								Spec	7	8	7
[truncated: 4 more columns]
